# Supplementary material for: Design, Synthesis and Biological Activity of Novel Methoxy- and Hydroxy-Substituted N-Benzimidazole-Derived Carboxamides
Source: Molecules. 2024 May 4;29(9):2138. doi: 10.3390/molecules29092138 (PMC11085308; doi:10.3390/molecules29092138)
Supplement: Supplementary file 1 [file molecules-29-02138-s001.zip]

Archive with 1 entries (1 files):
- molecules-2953207-supplementary.pdf
